# Supplementary material for: Monitoring Cultured Rat Hepatocytes Using RNA-Seq In Vitro
Source: Int J Mol Sci. 2023 Apr 19;24(8):7534. doi: 10.3390/ijms24087534 (PMC10139060; doi:10.3390/ijms24087534)
Supplement: Supplementary file 1 [file ijms-24-07534-s001.zip]

Archive with 1 entries (1 files):
- SupplemenaryTables_20220902.xlsx
