# Supplementary material for: Monitoring Cultured Rat Hepatocytes Using RNA-Seq In Vitro
Source: Int J Mol Sci. 2023 Apr 19;24(8):7534. doi: 10.3390/ijms24087534 (PMC10139060; doi:10.3390/ijms24087534)
Supplement: Supplementary file 1 [file ijms-24-07534-s001.zip › SupplemenaryTables_20220902.xlsx]

## Sheet: Table S1
Table S1: The list of downregulated genes (836).
transcript_ID	padj
NM_001002802	5.97e-10
NM_001002807	7.55e-24
NM_001003974	5.02e-07
NM_001004084	4.6e-06
NM_001004089	1.11e-06
NM_001004231	2.62e-08
NM_001005547	1.36e-09
NM_001005876	7.26e-10
NM_001005890	7.88e-10
NM_001005891	2.06e-09
NM_001007092	1.51e-07
NM_001007641	4.21e-11
NM_001007681	2.61e-07
NM_001007691	3.86e-06
NM_001007722	1.23e-13
NM_001007725	1e-09
NM_001007728	7.26e-08
NM_001007732	8.35e-10
NM_001008306	5.51e-12
NM_001008313	8.03e-07
NM_001008320	1.6e-06
NM_001008348	2.64e-10
NM_001008379	7.04e-07
NM_001008515	8.18e-12
NM_001008562	4.9e-15
NM_001008767	2.9e-12
NM_001008831	1.43e-07
NM_001008847	4.21e-06
NM_001008884	3.16e-09
NM_001009424	9.4e-06
NM_001009493	1.05e-07
NM_001009600	3.08e-12
NM_001009649	4.83e-09
NM_001009674	3.23e-07
NM_001009973	3.4e-10
NM_001010968	4.21e-28
NM_001011898	5.4e-06
NM_001011954	1.78e-06
NM_001011968	3.66e-08
NM_001011987	8.21e-06
NM_001011991	6.88e-07
NM_001012000	3.7e-07
NM_001012029	5.11e-13
NM_001012079	2.97e-06
NM_001012133	6.35e-13
NM_001012134	3.15e-06
NM_001013086	2.19e-14
NM_001013111	7.57e-08
NM_001013126	9.73e-09
NM_001013127	3.94e-18
NM_001013147	2.68e-14
NM_001013149	5.91e-13
NM_001013170	2.97e-06
NM_001013174	2.97e-11
NM_001013231	2.75e-32
NM_001013244	6.53e-18
NM_001013960	8.8e-16
NM_001013970	1.44e-06
NM_001013971	1.16e-13
NM_001013984	1.14e-06
NM_001014077	1.69e-07
NM_001014220	1.69e-09
NM_001015016	3.28e-07
NM_001017377	1.09e-08
NM_001017381	4.64e-08
NM_001017467	1.67e-26
NM_001017478	1.11e-12
NM_001024753	1.65e-06
NM_001024967	3.8e-20
NM_001025004	1.62e-06
NM_001025123	1.05e-07
NM_001025142	7.99e-42
NM_001025403	3.27e-06
NM_001025416	5.03e-06
NM_001025685	7.66e-20
NM_001025733	2.55e-08
NM_001025741	1.5e-16
NM_001031642	4.02e-06
NM_001033653	2.22e-14
NM_001033891	3.95e-07
NM_001033970	1.42e-21
NM_001033998	2.85e-07
NM_001034007	1.3e-06
NM_001034959	9.29e-08
NM_001037097	2.12e-06
NM_001039021	4.52e-06
NM_001039025	4.31e-10
NM_001039344	5.92e-19
NM_001044245	1.03e-07
NM_001044250	1.81e-22
NM_001044257	3.66e-10
NM_001044284	1.79e-11
NM_001077674	1.47e-13
NM_001079705	1.78e-12
NM_001082409	2.63e-07
NM_001085353	7.36e-06
NM_001097582	8.82e-07
NM_001100475	1.98e-10
NM_001100547	3.18e-26
NM_001100570	4.36e-10
NM_001100577	4.75e-17
NM_001100659	1.33e-06
NM_001100660	8.58e-18
NM_001100770	1.45e-12
NM_001100806	6.92e-07
NM_001100837	6.55e-06
NM_001100995	1.43e-11
NM_001105717	4.55e-21
NM_001105721	1.62e-07
NM_001105778	5.61e-06
NM_001105814	1.5e-06
NM_001105879	6.55e-09
NM_001105959	5.27e-16
NM_001106005	4.5e-07
NM_001106100	5.3e-06
NM_001106123	2.9e-08
NM_001106128	1.35e-12
NM_001106142	3.18e-31
NM_001106243	2.34e-06
NM_001106268	1.38e-11
NM_001106397	2.94e-07
NM_001106405	1.3e-06
NM_001106411	1.68e-06
NM_001106524	7.88e-10
NM_001106612	3.21e-18
NM_001106688	2.58e-14
NM_001106718	2.03e-09
NM_001106757	1.94e-07
NM_001106880	3.7e-09
NM_001106892	4.22e-06
NM_001107022	1.29e-06
NM_001107024	1.72e-06
NM_001107043	1.55e-06
NM_001107058	4.08e-08
NM_001107111	6.61e-08
NM_001107117	3.43e-06
NM_001107308	3.19e-11
NM_001107309	1.49e-08
NM_001107344	4.24e-11
NM_001107376	2.66e-18
NM_001107381	1.48e-08
NM_001107387	7.7e-08
NM_001107454	7.12e-10
NM_001107460	9.56e-06
NM_001107517	5.16e-07
NM_001107556	1.28e-10
NM_001107737	2.86e-11
NM_001107816	1.58e-07
NM_001107849	1.83e-17
NM_001108029	1.49e-06
NM_001108076	3.11e-06
NM_001108238	3.11e-06
NM_001108291	1.87e-06
NM_001108309	1.43e-13
NM_001108349	5.78e-07
NM_001108437	2.35e-06
NM_001108452	5.76e-10
NM_001108475	4.65e-06
NM_001108489	4.99e-11
NM_001108498	2.21e-09
NM_001108507	9.16e-09
NM_001108568	7.51e-07
NM_001108586	6.56e-20
NM_001108630	1.02e-08
NM_001108687	1.28e-09
NM_001108734	3.67e-16
NM_001108743	1.32e-06
NM_001108800	5.86e-06
NM_001108815	1.43e-10
NM_001108902	1.68e-06
NM_001108933	2.98e-10
NM_001108978	3.07e-10
NM_001108989	1.43e-13
NM_001109087	2.92e-06
NM_001109111	3.88e-06
NM_001109115	2.54e-30
NM_001109122	3.12e-12
NM_001109172	9.12e-06
NM_001109183	6.59e-06
NM_001109300	1.3e-16
NM_001109327	4.3e-07
NM_001109328	1.27e-07
NM_001109558	2.93e-09
NM_001109564	3.13e-16
NM_001109624	1.15e-07
NM_001109625	8.74e-07
NM_001109630	9.43e-11
NM_001109639	2.93e-07
NM_001109968	4e-13
NM_001115013	9.57e-06
NM_001115032	1.3e-16
NM_001126089	5.73e-06
NM_001126267	1.3e-10
NM_001126287	1.58e-09
NM_001126288	1.23e-12
NM_001126289	1.26e-07
NM_001126291	5.3e-07
NM_001127456	2.51e-11
NM_001127488	3.9e-06
NM_001127531	8.3e-14
NM_001127543	8.29e-07
NM_001127544	3.87e-25
NM_001127546	1.53e-10
NM_001127580	4.44e-15
NM_001127600	6.33e-19
NM_001128190	1.14e-09
NM_001129880	6.1e-08
NM_001129997	1.8e-09
NM_001130583	8.67e-07
NM_001134413	2.25e-11
NM_001134563	7.36e-07
NM_001134599	1.49e-19
NM_001134716	7.76e-08
NM_001134780	2.9e-06
NM_001134861	8.67e-06
NM_001134957	3.29e-06
NM_001134959	1.89e-06
NM_001134972	1.42e-07
NM_001135009	2.9e-11
NM_001135017	2.38e-15
NM_001135238	8.15e-07
NM_001135249	4.93e-07
NM_001135250	5.58e-06
NM_001135596	5.57e-11
NM_001136229	2.24e-07
NM_001163568	4.31e-16
NM_001168284	4.44e-11
NM_001168285	2.19e-06
NM_001168632	3.75e-09
NM_001169103	2.46e-07
NM_001170398	2.93e-09
NM_001170403	4.37e-07
NM_001170459	2.81e-32
NM_001170551	7.98e-07
NM_001170563	1.09e-08
NM_001172305	3.14e-06
NM_001173370	1.26e-07
NM_001173427	9.84e-16
NM_001173429	5.91e-09
NM_001191093	6.22e-07
NM_001191600	4.2e-10
NM_001191616	8.36e-06
NM_001191692	4.03e-11
NM_001191714	8.08e-07
NM_001191794	2.39e-07
NM_001191821	9.65e-13
NM_001191866	5.2e-06
NM_001191876	3.63e-06
NM_001191918	6.45e-06
NM_001191934	8.33e-19
NM_001192004	4.02e-12
NM_001193569	1.39e-16
NM_001197332	1.82e-06
NM_001198725	1.09e-09
NM_001202463	4.16e-06
NM_001244768	7.64e-09
NM_001244867	8.26e-30
NM_001256466	7.12e-06
NM_001270688	6.24e-12
NM_001270693	4.66e-07
NM_001270705	1.46e-09
NM_001270773	3.07e-10
NM_001270775	3.29e-09
NM_001270797	9.2e-06
NM_001271086	1.96e-06
NM_001271189	9.93e-06
NM_001271205	6.62e-11
NM_001271219	1.1e-06
NM_001271225	2.09e-06
NM_001271239	1.96e-06
NM_001271369	1.64e-06
NM_001271438	6.39e-22
NM_001271482	5.1e-16
NM_001277341	8.38e-06
NM_001304290	4.89e-08
NM_001306054	2.56e-08
NM_001308239	7.04e-10
NM_001316333	1.33e-15
NM_012492	3.79e-08
NM_012495	5.09e-17
NM_012498	7.38e-08
NM_012519	4.15e-08
NM_012529	2e-11
NM_012569	4.52e-13
NM_012591	2.83e-08
NM_012595	1.33e-15
NM_012618	2.99e-12
NM_012656	2.42e-08
NM_012678	2.77e-09
NM_012687	4.59e-07
NM_012734	1.19e-11
NM_012762	1.59e-20
NM_012763	1.3e-10
NM_012776	1.78e-11
NM_012797	1.53e-06
NM_012823	1.32e-30
NM_012837	5.79e-18
NM_012904	3.63e-15
NM_012910	2.48e-11
NM_012911	9.09e-06
NM_012915	8.07e-07
NM_012950	3.94e-07
NM_013017	1.1e-08
NM_013038	5.04e-06
NM_013069	3.78e-11
NM_013085	5.21e-07
NM_013096	3.65e-09
NM_013127	4.72e-08
NM_013137	3.42e-06
NM_013145	5.88e-06
NM_013174	1.24e-10
NM_013188	5.3e-14
NM_017022	3.19e-07
NM_017035	1.7e-08
NM_017043	2.25e-41
NM_017087	1.99e-08
NM_017116	1.59e-20
NM_017124	8.7e-06
NM_017132	6.47e-09
NM_017147	7.44e-06
NM_017168	1.14e-07
NM_017173	8.78e-06
NM_017175	3.36e-13
NM_017196	4.52e-06
NM_017256	1.16e-08
NM_017320	8.67e-23
NM_017330	3.14e-10
NM_019165	1.3e-06
NM_019178	1.49e-07
NM_019197	7.28e-14
NM_019254	6.05e-11
NM_019262	7.76e-10
NM_019288	5.74e-34
NM_019289	4.12e-08
NM_019354	3.87e-15
NM_019357	7.22e-12
NM_019365	3.62e-09
NM_019904	4.18e-08
NM_019905	2.51e-19
NM_020073	1.11e-08
NM_020101	5.38e-06
NM_020306	7.79e-07
NM_021261	4.51e-43
NM_021587	1.18e-06
NM_021661	4.34e-07
NM_021989	1.2e-11
NM_022197	4.83e-08
NM_022218	3.87e-06
NM_022249	3.17e-09
NM_022266	4.64e-08
NM_022267	3.23e-07
NM_022281	2.73e-13
NM_022298	2.3e-08
NM_022300	3.16e-06
NM_022379	1.91e-17
NM_022383	4.21e-11
NM_022397	3.19e-08
NM_022522	1.18e-13
NM_022943	4.4e-10
NM_022948	2.04e-30
NM_023092	5.42e-21
NM_023981	1.82e-07
NM_024137	1.44e-06
NM_024159	7.92e-08
NM_024160	2.49e-08
NM_024390	5.3e-07
NM_030830	8.65e-06
NM_030862	1.66e-10
NM_030863	2.05e-23
NM_031005	2.01e-13
NM_031031	1.56e-06
NM_031035	3.59e-27
NM_031114	3.78e-11
NM_031118	4.88e-09
NM_031136	4.11e-36
NM_031140	2.79e-14
NM_031144	1.2e-07
NM_031574	1.2e-09
NM_031582	1.19e-07
NM_031621	4.54e-06
NM_031642	5.08e-20
NM_031644	7.76e-09
NM_031655	5.17e-06
NM_031670	5.21e-07
NM_031695	6.59e-07
NM_031740	6.22e-12
NM_031771	3.27e-16
NM_031794	1.73e-21
NM_031831	3.25e-06
NM_031832	3.21e-10
NM_031973	3.62e-08
NM_033234	3.29e-13
NM_033299	7.7e-08
NM_053295	1.48e-08
NM_053335	4.92e-10
NM_053352	4.49e-10
NM_053369	3.29e-13
NM_053407	1.99e-26
NM_053442	1.9e-14
NM_053455	1.27e-08
NM_053474	6.17e-11
NM_053478	2.58e-07
NM_053488	1.5e-07
NM_053502	8.65e-06
NM_053515	1.68e-22
NM_053635	3.63e-15
NM_053652	2.4e-06
NM_053713	6.39e-22
NM_053783	8.67e-23
NM_053806	9.57e-07
NM_053812	1.45e-12
NM_053814	4.06e-08
NM_053893	6.9e-07
NM_053907	7.48e-06
NM_053912	1.17e-16
NM_053926	1.31e-16
NM_053943	1.48e-08
NM_053960	6.15e-07
NM_057183	7.14e-10
NM_057192	3.52e-11
NM_080906	1.68e-06
NM_130411	5.89e-06
NM_133315	6.73e-06
NM_133393	2.17e-07
NM_133394	1.77e-07
NM_133540	4.34e-07
NM_133551	7.72e-06
NM_133624	2.05e-07
NM_134335	3.53e-17
NM_134351	4.23e-07
NM_134392	1.12e-12
NM_134461	4.08e-06
NM_138914	1.81e-07
NM_139096	3.19e-08
NM_139103	5.9e-12
NM_139260	3.18e-06
NM_139324	6.23e-12
NM_139342	7.76e-10
NM_144740	2.18e-06
NM_145094	1.66e-09
NM_153720	5.78e-06
NM_172019	1.84e-09
NM_172040	1.8e-07
NM_172062	6.01e-13
NM_172322	2.06e-06
NM_183331	3.71e-07
NM_183332	1.62e-09
NM_198740	2.81e-21
NM_198765	9.52e-10
NM_198776	3.31e-07
NM_199085	1.1e-10
NM_199105	6.81e-14
NM_206845	3.8e-06
NM_206847	1.28e-09
NM_212458	8.54e-07
NM_212532	9.57e-06
NR_102352	1.18e-11
XM_001063315	4.29e-07
XM_001080220	2.87e-06
XM_002727796	2.93e-07
XM_002727821	3.55e-07
XM_002728766	6.29e-09
XM_002729871	2.41e-10
XM_003749135	8.65e-06
XM_003749698	5.66e-07
XM_003750261	4.15e-12
XM_003751621	3.6e-10
XM_003752125	1.17e-08
XM_006227758	1.44e-06
XM_006228225	4.99e-11
XM_006228353	7.72e-26
XM_006228570	7.67e-09
XM_006229100	1.61e-08
XM_006229158	9.11e-11
XM_006229324	1.97e-09
XM_006229337	4.62e-07
XM_006229545	1.05e-07
XM_006229615	7.14e-10
XM_006229737	1.11e-07
XM_006229740	4.29e-06
XM_006229741	4.85e-55
XM_006230017	1.09e-14
XM_006230018	4.32e-06
XM_006230269	7.98e-07
XM_006230319	2.46e-06
XM_006230433	9.85e-06
XM_006230587	1.73e-13
XM_006230806	1.71e-07
XM_006230828	4.66e-08
XM_006230849	1.04e-08
XM_006231109	5.91e-13
XM_006231110	1.42e-11
XM_006231147	1.01e-11
XM_006231871	3.26e-09
XM_006232046	5.91e-09
XM_006232142	9.05e-16
XM_006232268	1.56e-07
XM_006232499	2.67e-07
XM_006232514	6.67e-31
XM_006232538	2.44e-07
XM_006232805	5.1e-16
XM_006233014	2.05e-07
XM_006233074	9.94e-14
XM_006233102	7.08e-06
XM_006233433	2.59e-07
XM_006233873	1.66e-06
XM_006233975	4.91e-06
XM_006234063	5.45e-36
XM_006234439	9.08e-11
XM_006234535	6.56e-10
XM_006234551	4.54e-06
XM_006234710	2.21e-08
XM_006235401	3.1e-07
XM_006235599	1.52e-18
XM_006235979	1.92e-07
XM_006236084	4.07e-38
XM_006236128	4.45e-09
XM_006236261	5.73e-17
XM_006236388	2.61e-07
XM_006236477	5.5e-18
XM_006236603	1.71e-06
XM_006236676	4.15e-12
XM_006236679	1.33e-07
XM_006236692	2.21e-11
XM_006237314	4.15e-09
XM_006237343	9.55e-06
XM_006237352	4.89e-07
XM_006237424	1.97e-06
XM_006237562	2.06e-07
XM_006237572	2.04e-11
XM_006238068	2.52e-07
XM_006238264	4.62e-09
XM_006238376	2.37e-06
XM_006238793	7.98e-15
XM_006238830	5.03e-10
XM_006238831	1.71e-12
XM_006238890	1.65e-15
XM_006239063	1.84e-06
XM_006239225	6.6e-07
XM_006239313	9.73e-16
XM_006239337	3.37e-08
XM_006239372	1.04e-06
XM_006239623	3.58e-08
XM_006239660	1.64e-07
XM_006239883	4.09e-07
XM_006240366	5.55e-11
XM_006240372	1.55e-07
XM_006240459	8.39e-07
XM_006240742	8.19e-08
XM_006241038	1.71e-20
XM_006241468	1.07e-07
XM_006241759	1.7e-16
XM_006241949	7.93e-16
XM_006241994	2.84e-09
XM_006242038	1.08e-08
XM_006242044	1.43e-09
XM_006242190	2.21e-09
XM_006242519	1.39e-06
XM_006242614	6.79e-10
XM_006242848	9.26e-07
XM_006243096	4.92e-10
XM_006243113	8.22e-06
XM_006243188	2.49e-06
XM_006243205	1.77e-07
XM_006243499	1.14e-07
XM_006243528	1.28e-11
XM_006243538	1.9e-07
XM_006243753	8.65e-06
XM_006243760	2.77e-08
XM_006243761	3.51e-12
XM_006244063	3.28e-12
XM_006244908	1.79e-07
XM_006245220	4.98e-08
XM_006245338	1.19e-08
XM_006245512	7.12e-10
XM_006245597	3.19e-09
XM_006246133	3.25e-06
XM_006246183	1.45e-20
XM_006246597	1.05e-09
XM_006246755	3.97e-10
XM_006246761	1.7e-12
XM_006246770	6.98e-06
XM_006247438	4.8e-11
XM_006247523	1.29e-07
XM_006247717	7.51e-07
XM_006247739	3.71e-06
XM_006247774	8.67e-07
XM_006247898	4.08e-07
XM_006248008	1.98e-15
XM_006248009	2.76e-07
XM_006248208	6.15e-11
XM_006248399	1.14e-06
XM_006248443	5.57e-06
XM_006248489	1.71e-06
XM_006248528	1.81e-08
XM_006248538	7.48e-06
XM_006249100	8.38e-07
XM_006249136	1.86e-07
XM_006249460	2.07e-09
XM_006249508	1.48e-06
XM_006249585	1.14e-09
XM_006249938	1.12e-07
XM_006249974	1.92e-07
XM_006250013	8.63e-06
XM_006250046	2.01e-08
XM_006250112	6.8e-08
XM_006250181	3.26e-20
XM_006250250	7.68e-10
XM_006250284	2.21e-06
XM_006250295	3.93e-07
XM_006250448	5.36e-14
XM_006250609	5.23e-08
XM_006250696	2.12e-59
XM_006250879	2.12e-06
XM_006250897	6.19e-07
XM_006250899	5.16e-08
XM_006250996	5.97e-15
XM_006251072	2.3e-07
XM_006251169	3.6e-06
XM_006251218	3.59e-08
XM_006251299	2.56e-10
XM_006251340	9.5e-08
XM_006251608	1.65e-12
XM_006252115	8.56e-06
XM_006252145	1.71e-08
XM_006252749	1.68e-06
XM_006252759	2.71e-06
XM_006252837	5.32e-10
XM_006253077	3.75e-09
XM_006253869	1.39e-09
XM_006253872	9.75e-15
XM_006254703	2.67e-09
XM_006254761	2.58e-07
XM_006254794	4.59e-10
XM_006254813	9.22e-11
XM_006254923	1.63e-11
XM_006255281	8.78e-06
XM_006255696	3.59e-09
XM_006255737	2.61e-46
XM_006255743	6.72e-09
XM_006255805	5.34e-09
XM_006256101	3.21e-07
XM_006256233	9.54e-12
XM_006256425	1.71e-09
XM_006256504	1.92e-06
XM_006256862	5.25e-06
XM_006257018	4.9e-06
XM_006257075	5.01e-07
XM_006257237	3.8e-07
XM_006257374	2.27e-18
XM_006257443	8.18e-07
XM_006257453	6.97e-07
XM_008758990	2.21e-09
XM_008759147	6.52e-06
XM_008759166	6.1e-07
XM_008759260	4.51e-06
XM_008759507	9.89e-09
XM_008759821	1.47e-08
XM_008760263	5.36e-11
XM_008760310	8.13e-06
XM_008760587	7.48e-06
XM_008760692	4.75e-07
XM_008760698	5.44e-07
XM_008760897	2.79e-06
XM_008760922	2.2e-15
XM_008760984	3.52e-06
XM_008761080	3.43e-08
XM_008761428	4.59e-10
XM_008761792	1.96e-06
XM_008762203	1.26e-06
XM_008762246	1.28e-17
XM_008762469	3.9e-06
XM_008762510	5.03e-10
XM_008762540	6.93e-11
XM_008762745	2.51e-46
XM_008762761	2.94e-07
XM_008763422	3.11e-08
XM_008763452	1.07e-08
XM_008764016	7.03e-06
XM_008764138	2e-26
XM_008764190	1.05e-08
XM_008764460	8.06e-06
XM_008764491	5.8e-08
XM_008764533	1.29e-28
XM_008764710	2.95e-10
XM_008764734	7.55e-24
XM_008764823	1.83e-10
XM_008764845	3.69e-07
XM_008764856	3.04e-06
XM_008764892	1e-09
XM_008765050	4.82e-06
XM_008765263	1.5e-07
XM_008765377	7.08e-06
XM_008765425	6.62e-06
XM_008765753	3.46e-06
XM_008765843	2.37e-07
XM_008765997	1.49e-19
XM_008766055	3.21e-10
XM_008766595	2.66e-07
XM_008767089	9.42e-16
XM_008767293	4.1e-06
XM_008767561	3.53e-06
XM_008767663	2.87e-11
XM_008767891	1.11e-08
XM_008767978	4.65e-06
XM_008768075	1.04e-07
XM_008768291	1.35e-10
XM_008768743	6.49e-08
XM_008769327	4.58e-09
XM_008769548	8.53e-23
XM_008769773	2.48e-06
XM_008770006	8.19e-08
XM_008770178	1.24e-13
XM_008770462	8.71e-06
XM_008770470	8.45e-08
XM_008770716	2.09e-06
XM_008771122	2.74e-07
XM_008771417	1.99e-10
XM_008771644	2.59e-06
XM_008771854	1.51e-07
XM_008771863	7.38e-08
XM_008772660	1.28e-07
XM_008773653	3.66e-09
XM_008773815	1.64e-11
XM_017588709	4.03e-12
XM_017588752	7.76e-11
XM_017588764	4.95e-09
XM_017588765	3.73e-19
XM_017588825	3.24e-07
XM_017588987	2.97e-15
XM_017589101	3.41e-07
XM_017589249	6.5e-07
XM_017589261	1.32e-06
XM_017589330	7.73e-09
XM_017589350	6.58e-06
XM_017589791	1.05e-13
XM_017589858	5.87e-09
XM_017589896	1e-09
XM_017589903	2.03e-15
XM_017589945	1.02e-12
XM_017590898	2.91e-06
XM_017591497	6.73e-06
XM_017591499	1.44e-06
XM_017591602	3.1e-07
XM_017591705	1.11e-15
XM_017591836	7.9e-07
XM_017591925	1.1e-09
XM_017591971	3.31e-09
XM_017592195	5.82e-06
XM_017592238	1.5e-08
XM_017592266	2.41e-11
XM_017592286	2.75e-20
XM_017592484	1.67e-07
XM_017592650	3.68e-08
XM_017592683	1.24e-19
XM_017593072	5.5e-20
XM_017593505	1.55e-06
XM_017593583	4.53e-10
XM_017593665	2.34e-10
XM_017594062	2.85e-06
XM_017594134	5.82e-06
XM_017594546	7.22e-17
XM_017594689	1.77e-07
XM_017594996	1.67e-06
XM_017595075	6.84e-16
XM_017595325	2.96e-06
XM_017595447	3.41e-06
XM_017595545	2.46e-06
XM_017596176	5.91e-09
XM_017596246	1.17e-08
XM_017596314	3.16e-06
XM_017596378	4.17e-06
XM_017596460	8.54e-06
XM_017596590	4.6e-11
XM_017597091	6.95e-36
XM_017597309	2.66e-10
XM_017597411	3.23e-08
XM_017597484	6.69e-09
XM_017597701	1.49e-08
XM_017597846	2.77e-07
XM_017597914	1.27e-10
XM_017598075	2.34e-13
XM_017598115	2.02e-13
XM_017598607	2.2e-07
XM_017598636	4.63e-09
XM_017599189	2.61e-07
XM_017599372	2.46e-07
XM_017599541	2.68e-13
XM_017599547	5.76e-06
XM_017599708	1.53e-09
XM_017599709	1.27e-08
XM_017599762	4.4e-06
XM_017599957	3.39e-06
XM_017600147	3.6e-09
XM_017600181	8.45e-07
XM_017600409	9.78e-07
XM_017600613	3.06e-08
XM_017600843	6.68e-07
XM_017601238	6.65e-09
XM_017601248	2.68e-07
XM_017601549	1.25e-09
XM_017601676	7.08e-06
XM_017601704	1.59e-07
XM_017602015	4.01e-16
XM_017602079	3.52e-07
XM_017602130	9.98e-19
XM_017602192	1.77e-08
XM_017602355	5.63e-09
XM_017602456	7.31e-13
XM_213639	7.93e-31
XM_218313	5.93e-06
XM_220362	1.23e-06
XM_220775	6.83e-18
XM_222162	1.37e-14
XM_225150	7.72e-06
XM_226743	8.3e-07
XM_233749	3.77e-09
XM_236354	7.76e-11
XM_340957	6.05e-06
XM_341215	4.91e-06
XM_342028	3.19e-08
XM_342547	9.18e-08
XM_342675	1.19e-07
XM_343096	2.58e-07
XM_575365	1.56e-07
XM_576396	1.71e-24
XM_576451	9.61e-07
XM_577285	1.56e-10
XM_578417	4.24e-06
XM_579785	9.98e-10
XR_001835433	5.63e-09
XR_001836411	4.96e-28
XR_001839507	3.98e-07
XR_001840357	7.8e-07
XR_359106	1.96e-14
XR_361318	4.29e-08

## Sheet: Table S2
Table S2: The list of upregulated genes (137).
transcript_ID	padj
NM_001004235	6.37e-06
NM_001007602	4.04e-06
NM_001007678	3.96e-08
NM_001007689	4.17e-06
NM_001008772	7.12e-08
NM_001009369	9.3e-06
NM_001011941	3.71e-07
NM_001011983	3.17e-06
NM_001011993	9.1e-07
NM_001012094	1.04e-07
NM_001012462	9.74e-06
NM_001014226	6.73e-06
NM_001024760	8.07e-08
NM_001025688	2.55e-06
NM_001037975	3.77e-07
NM_001037979	2.68e-07
NM_001039001	6.65e-06
NM_001100539	2.1e-06
NM_001100582	5.3e-07
NM_001105805	4.12e-06
NM_001106386	6.3e-11
NM_001106992	5.23e-07
NM_001107148	8.8e-07
NM_001107196	4.62e-08
NM_001107275	4.83e-09
NM_001108142	1.68e-06
NM_001108289	5e-10
NM_001108528	6.52e-06
NM_001108722	3.13e-07
NM_001109376	1.94e-10
NM_001127301	2.41e-06
NM_001127555	4.45e-06
NM_001134961	2.23e-08
NM_001135798	2.14e-06
NM_001191773	1.61e-06
NM_001270624	1.04e-08
NM_001271105	1.74e-07
NM_001276476	9.93e-06
NM_001305241	5.85e-11
NM_001305263	6.97e-07
NM_012592	1.82e-06
NM_012716	5.62e-07
NM_012816	1.64e-16
NM_013168	1.49e-16
NM_017236	2.03e-06
NM_017321	2.94e-06
NM_017322	6.01e-06
NM_022521	8.37e-06
NM_022540	3.16e-06
NM_022922	2.01e-13
NM_023093	9.86e-06
NM_024139	1.03e-06
NM_024484	5.96e-07
NM_030849	1.93e-06
NM_031510	1.3e-10
NM_031708	2.16e-08
NM_031975	3.1e-07
NM_053462	6.26e-06
NM_053623	2.78e-10
NM_053625	3.26e-16
NM_130430	3.53e-06
NM_133541	6.92e-06
NM_133600	1.68e-06
NM_134403	2.55e-06
NM_152790	5.82e-06
NM_172243	1.39e-08
NM_172326	2.14e-06
NM_199385	5.43e-19
NM_199495	3.72e-12
NM_201988	7.21e-06
XM_003749014	2.84e-08
XM_003749312	1.26e-07
XM_003749354	7.48e-06
XM_003750965	1.43e-07
XM_003751245	1.84e-07
XM_006228881	3.78e-07
XM_006229592	1.1e-06
XM_006231274	4.02e-08
XM_006231276	2.32e-07
XM_006232068	1.44e-18
XM_006232162	8.45e-07
XM_006232178	3.64e-07
XM_006233229	1.03e-27
XM_006233453	2.79e-11
XM_006233538	2.38e-07
XM_006233756	1.05e-06
XM_006235048	5.23e-06
XM_006236496	2.48e-07
XM_006237745	4.44e-11
XM_006238959	2.54e-07
XM_006239124	2.86e-08
XM_006240751	1.38e-07
XM_006241126	3.86e-06
XM_006242202	1.35e-09
XM_006243254	1.29e-08
XM_006243409	9.11e-11
XM_006243882	4.3e-07
XM_006244201	6.07e-06
XM_006244823	3.96e-07
XM_006245001	1.01e-07
XM_006245248	8.03e-06
XM_006245548	3.37e-15
XM_006245934	1.34e-06
XM_006246079	2.94e-09
XM_006247353	2.05e-07
XM_006247470	1.68e-08
XM_006247645	7e-07
XM_006249385	1.04e-06
XM_006250055	2.35e-07
XM_006252427	3.65e-06
XM_006253070	8.78e-06
XM_006253462	2.8e-15
XM_006253674	3.29e-07
XM_006255580	2.07e-09
XM_006255583	6.79e-07
XM_006255706	3.9e-07
XM_006257316	5.4e-06
XM_008758594	9.42e-06
XM_008764135	7.56e-09
XM_008764661	7.68e-06
XM_008764705	2.43e-06
XM_008767746	9.28e-06
XM_008767748	9.28e-06
XM_008768611	2.24e-06
XM_008772065	2.41e-08
XM_008772774	8.67e-07
XM_008772832	4.47e-06
XM_017588831	3.61e-06
XM_017589274	4.24e-20
XM_017590742	2.73e-13
XM_017591374	3.77e-07
XM_017593863	3.7e-06
XM_017596996	3.21e-06
XM_017600566	2.86e-06
XM_232121	3.33e-07
XR_001840090	2.27e-06
XR_353418	2.19e-06

## Sheet: Table S3
Table S3: The top 20 downregulated GO BP terms.
Category	Term	Count	%	PValue
GOTERM_BP_ALL	GO:0022610~biological adhesion	140	18.7416	3.13444e-26
GOTERM_BP_ALL	GO:0007155~cell adhesion	139	18.6078	5.16263e-26
GOTERM_BP_ALL	GO:0048518~positive regulation of biological process	310	41.4993	1.23678e-23
GOTERM_BP_ALL	GO:0030029~actin filament-based process	82	10.9772	4.63565e-23
GOTERM_BP_ALL	GO:0016477~cell migration	116	15.5288	1.36203e-22
GOTERM_BP_ALL	GO:0030036~actin cytoskeleton organization	73	9.77242	1.4998e-21
GOTERM_BP_ALL	GO:0048522~positive regulation of cellular process	285	38.1526	1.60041e-21
GOTERM_BP_ALL	GO:0001775~cell activation	94	12.5837	5.06321e-21
GOTERM_BP_ALL	GO:0006950~response to stress	226	30.2544	1.28546e-20
GOTERM_BP_ALL	GO:0048583~regulation of response to stimulus	218	29.1834	1.36858e-20
GOTERM_BP_ALL	GO:0051674~localization of cell	119	15.9304	6.26335e-20
GOTERM_BP_ALL	GO:0048870~cell motility	119	15.9304	6.26335e-20
GOTERM_BP_ALL	GO:0040011~locomotion	127	17.0013	3.83606e-19
GOTERM_BP_ALL	GO:0030334~regulation of cell migration	82	10.9772	4.13492e-19
GOTERM_BP_ALL	GO:0098609~cell-cell adhesion	101	13.5207	7.35473e-19
GOTERM_BP_ALL	GO:2000145~regulation of cell motility	84	11.245	8.21918e-19
GOTERM_BP_ALL	GO:0040012~regulation of locomotion	86	11.5127	1.31147e-18
GOTERM_BP_ALL	GO:0051239~regulation of multicellular organismal process	187	25.0335	2.12765e-18
GOTERM_BP_ALL	GO:0051270~regulation of cellular component movement	87	11.6466	2.72547e-18
GOTERM_BP_ALL	GO:0032879~regulation of localization	177	23.6948	4.31329e-18

## Sheet: Table S4
Table S4: The top 20 upregulated GO BP terms.
Category	Term	Count	%	PValue
GOTERM_BP_ALL	GO:0044281~small molecule metabolic process	33	24.6269	7.31e-08
GOTERM_BP_ALL	GO:0019752~carboxylic acid metabolic process	21	15.6716	2.08e-07
GOTERM_BP_ALL	GO:0043436~oxoacid metabolic process	21	15.6716	2.25e-07
GOTERM_BP_ALL	GO:0006082~organic acid metabolic process	21	15.6716	1.1e-06
GOTERM_BP_ALL	GO:1901564~organonitrogen compound metabolic process	34	25.3731	1.56e-06
GOTERM_BP_ALL	GO:0006091~generation of precursor metabolites and energy	13	9.70149	1.93e-06
GOTERM_BP_ALL	GO:0045333~cellular respiration	9	6.71642	5.67e-06
GOTERM_BP_ALL	GO:0055114~oxidation-reduction process	21	15.6716	5.79e-06
GOTERM_BP_ALL	GO:0008152~metabolic process	93	69.403	7.5e-06
GOTERM_BP_ALL	GO:0015980~energy derivation by oxidation of organic compounds	10	7.46269	2.3e-05
GOTERM_BP_ALL	GO:0009060~aerobic respiration	6	4.47761	4.37e-05
GOTERM_BP_ALL	GO:1901566~organonitrogen compound biosynthetic process	23	17.1642	0.000128
GOTERM_BP_ALL	GO:0043603~cellular amide metabolic process	19	14.1791	0.000358
GOTERM_BP_ALL	GO:0032543~mitochondrial translation	5	3.73134	0.000415
GOTERM_BP_ALL	GO:0043039~tRNA aminoacylation	5	3.73134	0.000415
GOTERM_BP_ALL	GO:0043038~amino acid activation	5	3.73134	0.000446
GOTERM_BP_ALL	GO:0051188~cofactor biosynthetic process	7	5.22388	0.000486
GOTERM_BP_ALL	GO:0044237~cellular metabolic process	82	61.194	0.000501
GOTERM_BP_ALL	GO:0006518~peptide metabolic process	17	12.6866	0.000552
GOTERM_BP_ALL	GO:0006520~cellular amino acid metabolic process	8	5.97015	0.000569

## Sheet: Table S5
Table S5: Primer sequences used for qPCR analysis.
Gene name	Sequence (5'-3')	Amplicon size (bp)
Albumin	F:CTTCAAAGCCTGGGCAGTAG	395
	R:AGTAATCGGGGTGCCTTCTT
Follistatin	F:CGCTGCCAGGTCCTGTAT	535
	R:GGCAGGCACTGGAGTAAGTC
Tryptophan2,3-dioxygenase	F:GAAGACGGAGCTCAAACTGG	533
	R:AATAGCGTCTGCTCCTGCTC
Actin	F:GGCACCACACTTTCTACAATGA	387
	R:TCTCTTTAATGTCACGCACGAT
F: forward; R: reverse;
